# Supplementary material for: A Promising Use of Trimethyl Chitosan for Removing Microcystis aeruginosa in Water Treatment Processes
Source: Microorganisms. 2022 Oct 18;10(10):2052. doi: 10.3390/microorganisms10102052 (PMC9610100; doi:10.3390/microorganisms10102052)
Supplement: Supplementary file 1 [file microorganisms-10-02052-s001.zip]

Archive with 1 entries (1 files):
- microorganisms-1917952-supplementary.pdf
